# Supplementary material for: Analysis of channel uncertainty in ARQ relay networks
Source: PLoS One. 2018 Jan 29;13(1):e0190622. doi: 10.1371/journal.pone.0190622 (PMC5788354; doi:10.1371/journal.pone.0190622)
Supplement: S1 File — (XLSX) [file pone.0190622.s001.xlsx]

## Sheet: Outage
SNR
-8	-7	-6	-5	-4	-3	-2	-1	0	1	2
NumPilots = 5: Omega=0.001
0.5722	0.3309	0.1552	0.0603	0.0233	0.0075	0.002	0.0006	0.0005	0.0002	0.0002
NumPilots = 15: Omega=0.001
0.3677	0.1951	0.0831	0.0313	0.0105	0.0042	0.0012	0.0004	0.0001	0.0001	0
NumPilots = 45: Omega=0.001
0.2809	0.1446	0.0629	0.0269	0.0086	0.0037	0.0009	0.0003	0	0.0001	0
NumPilots = 200: Omega=0.001
0.2445	0.1199	0.0503	0.0208	0.0073	0.0026	0.0009	0.0001	0.0002	0	0
NumPilots = Perfect: Outage
0.1952	0.081	0.0404	0.0124	0.0046	0.0008	0.0004	0	0	0	0
NumPilots = 5: Omega=1
0.5722	0.3262	0.1511	0.0624	0.021	0.0063	0.0024	0.0006	0.0001	0	0.0001
NumPilots = 15: Omega=1
0.3724	0.1939	0.0875	0.0346	0.0116	0.0031	0.0001	0.0008	0.0001	0.0001	0
NumPilots = 45: Omega=1
0.2793	0.1424	0.0617	0.026	0.009	0.0024	0.0006	0.0004	0	0	0
NumPilots = 200: Omega=1
0.2428	0.1225	0.0505	0.0215	0.0068	0.0018	0.0006	0.0004	0	0	0

## Sheet: PowerConsumedindB
SNR
-8	-7	-6	-5	-4	-3	-2	-1	0	1	2
NumPilots = 5: Omega=0.001
6.08433	5.08528	3.74958	2.16099	0.574564	-0.828049	-2.30608	-3.58923	-4.81202	-5.94976	-6.99996
NumPilots = 15: Omega=0.001
4.94127	3.71726	2.21796	0.683147	-0.668441	-1.94723	-3.11047	-4.27167	-5.38194	-6.34077	-7.3359
NumPilots = 45: Omega=0.001
4.13997	2.8215	1.43228	0.0924335	-1.24285	-2.352	-3.51946	-4.52045	-5.52713	-6.49255	-7.46406
NumPilots =200: Omega=0.001
3.72908	2.34844	1.00244	-0.260406	-1.47886	-2.52496	-3.61748	-4.64772	-5.62645	-6.53344	-7.47935
NumPilots =Perfect: Power Consumed
3.33579	1.8043	0.51099	-0.797223	-1.92717	-2.95534	-3.9919	-4.9702	-5.88471	-6.8573	-7.78368
NumPilots = 5: Omega=1
6.6373	6.0624	5.1057	3.82521	2.42067	0.84526	-0.53861	-1.92283	-3.15509	-4.33458	-5.33674
NumPilots = 15: Omega=1
6.06612	5.22389	4.02603	2.75628	1.31751	0.000660224	-1.356	-2.43562	-3.587	-4.60338	-5.669
NumPilots = 45: Omega=1
5.65695	4.6454	3.50397	2.15259	0.8157	-0.446078	-1.62275	-2.72462	-3.78159	-4.73187	-5.70607
NumPilots = 200: Omega=1
5.36712	4.34582	3.16643	1.82798	0.661111	-0.558523	-1.75184	-2.86383	-3.83239	-4.76544	-5.79143

## Sheet: Throughput
SNR
-8	-7	-6	-5	-4	-3	-2	-1	0	1	2
NumPilots = 5: Omega=0.001
0.0379120879120879	0.0588447399433627	0.0761588806952383	0.0912684537684538	0.103888782521752	0.11360254561271	0.122915486365988	0.12865933726409	0.135809011359313	0.139543322912014	0.140991651624549
NumPilots = 15: Omega=0.001
0.0610422459067037	0.0811538383980964	0.101364199168657	0.117004058363127	0.128266618272322	0.137625076013047	0.144824986225096	0.149560117302053	0.155076150004653	0.15501844904034	0.154937869914164
NumPilots = 45: Omega=0.001
0.080634671450998	0.102546274096097	0.123189167871697	0.135631254704095	0.148062964843633	0.153987635239567	0.16026114016233	0.161273149641866	0.162871754780286	0.163982550511677	0.164306135191088
NumPilots = 200: Omega=0.001
0.0955482483875047	0.120746899352431	0.139387090145889	0.152063856881076	0.159249871663244	0.162941906815657	0.166328161417061	0.167302479670716	0.168039261823927	0.169687096993145	0.169388169930212
NumPilots = Perfect: Throughput
0.137912125574063	0.177351711053674	0.20081080026033	0.222208767302381	0.234918273772621	0.242356055986306	0.245295454002812	0.246678167501672	0.246992855695791	0.246694942490789	0.246475401754905
NumPilots = 5: Omega=1
0.0375348763753137	0.0589398180545836	0.079008599828748	0.0969676912257477	0.112736066328881	0.127777492027569	0.137953923168404	0.146363609736094	0.152173251354477	0.15648962473788	0.158533105022831
NumPilots = 15: Omega=1
0.0571907634547741	0.0778705152727062	0.0982979640202521	0.115616766467066	0.131730461669688	0.142879665195207	0.152330895795247	0.156477073415184	0.159631533573869	0.161482558139535	0.163345311989546
NumPilots = 45: Omega=1
0.069403516881416	0.0906879851109278	0.109979370809696	0.127433535691857	0.142303273980471	0.1520685344959	0.158373478701826	0.161319475824672	0.163462795867661	0.164257555847569	0.164128151260504
NumPilots = 200: Omega=1
0.0767764438676184	0.097575892360725	0.117242486355666	0.134449971145126	0.146649735699731	0.155347360557769	0.16095989692382	0.163584590711223	0.16528379227133	0.165011055740735	0.164858716080319
